# Supplementary material for: Convenient Genetic Encoding of Phenylalanine Derivatives through Their α-Keto Acid Precursors
Source: Biomolecules. 2021 Sep 14;11(9):1358. doi: 10.3390/biom11091358 (PMC8470325; doi:10.3390/biom11091358)
Supplement: Supplementary file 1 [file biomolecules-11-01358-s001.zip]

Archive with 1 entries (1 files):
- biomolecules-1356321-supplementary.pdf
